# Supplementary material for: Establishment of an MRI‐Based Diagnostic Approach to Identify Critical Pulpal Inflammation Zones in a Rat Caries‐Derived Pulpitis Model
Source: Int Endod J. 2026 Mar 29;59(8):1664–79. doi: 10.1111/iej.70151 (PMC13373069; doi:10.1111/iej.70151)
Supplement: Supplementary file 1 — Data S1: Supporting data values file. [file IEJ-59-1664-s001.xlsx]

## Sheet: fig 4
	The maximum luminance value of deep masseter muscle
			28days	35days	42days	49days	56days	64days	70days
	rat	1	285.819	273.838	287.51	286.902	278.498	276.731	280.65
		2	286.569	287.433	302.393	286.902	280.791	282.343	261.25
		3	283.638	316.007	277.358	260.229	276.173	267.973	312.463
		4	288.032	270.848	279.674	289.896	290.07	279.584	283.53
	Average		286.014	287.031	286.734	280.982	281.383	276.658	284.473
	median		286.194	280.635	283.592	286.902	279.644	278.158	282.09
	standard deviation		1.58617	17.8586	9.79234	12.0441	5.27451	5.39248	18.2911

## Sheet: fig 5
	The maximum luminance value of the coronal pulp just beneath the caries							The maximum luminance value of the deep masseter muscle							The MR signal ratio in the coronal pulp just beneath the caries
			sound	moderate	severe	exposoed				sound	moderate	severe	exposoed				sound	moderate	severe	exposoed
	rat	1	16.676	14.851	13.812	4.437		rat	1	4.967	4.307	4.556	4.114		rat	1	3.35736	3.44811	3.03161	1.07851
		2	16.774	16.475	12.989	6.023			2	5.123	4.77	4.116	4.9			2	3.27425	3.45388	3.15573	1.22918
		3	20.373	14.864	14.064	2.858			3	5.407	4.782	4.64	4.03			3	3.76789	3.10832	3.03103	0.709181
		4	18.696	18.575	15.364	3.071			4	5.281	4.392	4.918	4.265			4	3.54024	4.22928	3.12403	0.720047
		5	21.755	12.284	16.028	4.052			5	5.1	4.338	4.198	5.623			5	4.26569	2.83172	3.81801	0.720612
		6	21.47	12.647	14.997	2.848			6	5.338	4.56	5.145	4.906			6	4.02211	2.77346	2.91487	0.580514
															Average		3.70459	3.30746	3.17921	0.839675
															median		3.65407	3.27822	3.07782	0.720329
															standard deviation		0.354124	0.490256	0.295882	0.231459
